# Supplementary material for: Looking for the bird Kiss: evolutionary scenario in sauropsids
Source: BMC Evol Biol. 2014 Feb 19;14:30. doi: 10.1186/1471-2148-14-30 (PMC4015844; doi:10.1186/1471-2148-14-30)
Supplement: Additional file 3: Table S1 — References of the sequences used in the Kiss phylogeny analysis (Figure 4). [file 1471-2148-14-30-S3.xls]

## Sheet: Feuil1
Sequence name	Species name	Accession number
human Kiss1	Homo sapiens	NP_002247.3
chimpanzee Kiss1	Pan troglodytes	XP_514123.1
monkey Kiss1	Macaca mulatta	EHH15648.1
pig Kiss1	Sus scrofa	NP_001128436.1
mouse Kiss1	Mus musculus	AAW34130.1
gerbil Kiss1	Meriones unguiculatus	BAJ10819.1
rat Kiss1	Ratus norvegicus	NP_859043.1
hamster Kiss1	Phodopus sungorus	ACA48213.2
dwarf hamster Kiss1	Cricetulus griseus	EGW02239.1
golden hamster Kiss1	Mesocricetus auratus	BAJ10820.1
musk shrew kiss1	Suncus murinus	BAL02985.1
goat Kiss1	Capra hircus	BAH89066.1
sheep Kiss1	Ovis aries	AAY56323.1
bull Kiss1	Bos taurus	XP_002693949.1
horse Kiss1	Equus caballus	XP_001489086.1
opossum Kiss1	Monodelphis domestica	NP_001137604.1
platypus Kiss1	Ornithorhynchus anatinus	XP_001520215.2
alligator Kiss1	Alligator mississippiensis	predicted in this study
crocodile Kiss1	Crocodylus porosus	predicted in this study
garial Kiss1	Gavialis gangeticus	predicted in this study
painted turtle Kiss1	Chrysemys picta bellii	predicted in this study
Chinese turtle Kiss1	Pelodiscus sinensis	predicted in this study
Indian python Kiss1	Python molurus	predicted in this study
Xenopus tropicalis kiss1a	Xenopus tropicalis	DAA06348.1
Xenopus laevis Kiss1	Xenopus laevis	NP_001163924.1
coelacanth Kiss1	Latimeria chalumnae	predicted in [17]
spotted gar Kiss1	Lepisosteus oculatus	predicted in [17]
zebrafish kiss1	Danio rerio	NP_001106961.1
goldfish Kiss-1a	Carassius auratus	ACK77790.1
striped bass kiss1	Morone saxatilis	ADU54200.1
sea bass kiss1	Dicentrarchus labrax	ACM07422.1
longtooth Grouper kiss1	Epinephelus bruneus	ADF59544.1
chub mackerel kiss1	Scomber japonicus	ADE21654.1
medaka kiss1	Oryzias latipes	NP_001116393.1
European eel Kiss1	Anguilla Anguilla	predicted in [17]
elephant shark Kiss1	Callorhinchus milii	predicted in [17]
scate Kiss1	Leucoraja erinacea	predicted in this study
platypus Kiss2	Ornithorhynchus anatinus	predicted in [18]
painted turtle Kiss2	Chrysemys picta bellii	predicted in this study
Chinese turtle Kiss2	Pelodiscus sinensis	predicted in this study
grass lizard Kiss2	Takydromus tachydromoides	BAG80692.1
green anole Kiss2	Anolis carolinensis	XP_003220814.1
Indian python Kiss2	Python molurus	predicted in this study
Xenopus tropicalis kiss2	Xenopus tropicalis	NP_001156332.2
Xenopus laevis Kiss2	Xenopus laevis	NP_001131049.1
bullfrog Kiss2	Rana catesbeiana	BAG80690.1
coelacanth Kiss2	Latimeria chalumnae	predicted in [17]
spotted gar Kiss2	Lepisosteus oculatus	predicted in [17]
zebrafish kiss2	Danio rerio	NP_001136057.1
goldfish Kiss2	Carassius auratus	ACS34769.1
striped bass kiss2	Morone saxatilis	ADU54201.1
sea bass kiss2	Dicentrarchus labrax	ACM07423.1
orange-spotted grouper kiss	Epinephelus coioides	ACT65993.1
sole kiss2	Solea senegalensis	ADK92427.1
longtooth grouper kiss2	Epinephelus bruneus	ADF59545.1
chub mackerel kiss2	Scomber japonicus	ADE21655.1
sockeye salmon Kiss2	Oncorhynchus nerka	BAG80689.1
medaka kiss2	Oryzias latipes	NP_001153913.1
fugu Kiss2	Takifugu niphobles	BAJ15497.1
tetraodon KISS2	Tetraodon nigroviridis	predicted in [17]
European eel Kiss2	Anguilla anguila	predicted in [17]
sea bream kiss2	Pagrus major	BAL44206.1
tilapia kiss2	Oreochromis niloticus	XP_003456077.1
elephant shark Kiss2	Callorhinchus milii	predicted in [17]
scate Kiss2	Leucoraja erinacea	predicted in this study
Xenopus tropicalis kiss1b	Xenopus tropicalis	NP_001163986.1
elephant shark Kiss3	Callorhinchus milii	predicted in [17]
sea lamprey Kiss1	Petromyson marinus	predicted in [18]
