# Supplementary material for: Looking for the bird Kiss: evolutionary scenario in sauropsids
Source: BMC Evol Biol. 2014 Feb 19;14:30. doi: 10.1186/1471-2148-14-30 (PMC4015844; doi:10.1186/1471-2148-14-30)
Supplement: Additional file 6: Table S2 — References of the sequences used in the KissR phylogeny analysis (Figure 7) [65]. [file 1471-2148-14-30-S6.xls]

## Sheet: Feuil1
Sequence name	Species name	Accession number
human Kiss-1R	Homo sapiens	NP_115940.2
monkey KISS1R	Macaca fascicularis	AEM36046.1
mouse Kiss-1R	Mus musculus	NP_444474.1
rat Kiss-1R	Ratus norvegicus	NP_076482.1
pig Kiss-1R	Sus scrofa	NP_001038089.1
goat Kiss-1R	Capra hircus	ACY91951.1
sheep GPR54	Ovis aries	ADI50282.1
opossum GPR54	Monodelphis domestica	XP_001374752.1
platypus GPR54a	Ornithorhynchus anatinus	XP_001507133.1
crocodile KissR1	Crocodylus porosus	predicted in this study
garial KissR1	Gavialis gangeticus	predicted in this study
painted turtle KissR1	Chrysemys picta bellii	predicted in this study
Indian python KissR1	Python molurus	predicted in this study
coelacanth KissR1	Latimeria chalumnae	predicted in [21]
spotted gar KissR1	Lepisosteus oculatus	predisted in [21]
Xenopus GPR54-1a	Xenopus tropicalis	NP_001163985.1
European eel KissR1	Anguilla Anguilla	CCH26286.1
Xenopus GPR54-2	Xenopus tropicalis	NP_001165296.1
coelacanth KissR2	Latimeria chalumnae	predicted in [21]
spotted gar KissR2	Lepisosteus oculatus	predisted in [21]
bullfrog GPR54	Rana catesbeiana	ACD44939.1
edible frog GPR54	Pelophylax esculentus	AGE31953.1
zebrafish Kiss1ra	Danio rerio	NP_001099149.1
goldfish GPR54a	Carassius auratus	ACK77792.1
medaka GPR54-1	Oryzias latipes	XP_004079479.1
European eel KissR2	Anguilla Anguilla	CBV36798.1
sole GPR54	Solea senegalensis	ABW96362.1
carp GPR54a	Cyprinus carpio	AFM08411.1
yellowtail amberjack KissR1A	Seriola lalandi	ACT78955.2
European seabass gpr54-2b	Dicentrarchus labrax	AFK84356.1
chub mackerel gpr54-2	Scomber japonicus	AGC30578.1
tilapia GPR54	Oreochromis niloticus	Q6BD04.1
grey mulet GPR54	Mugil cephalus	ABG76790.1
croaker GPR54	Micropogonias undulatus	ABC75101.1
cobia GPR54	Rachycentron canadum	ABG82165.1
fugu Kissr	Takifugu niphobles	BAJ15876.1
tetraodon KissR2	Tetraodon nigroviridis	predicted in [21]
orange-spotted grouper GPR54	Epinephelus coioides	ACT65994.1
longtooth grouper GPR54	Epinephelus bruneus	AEN14599.1
tuna GPR54	Thunnus maccoyii	ACT78954.2
halibut Kiss1r	Hippoglossus hippoglossus	ADC96613.1
striped bass GPR54	Morone saxatilis	ADU54205.1
stickleback KissR2	Gasterosteus aculeatus	predicted in [65]
cod KissR2	Gadus morhua	predicted in this study
coelacanth KissR3	Latimeria chalumnae	predicted in [21]
Xenopus GPR54-1b	Xenopus tropicalis	NP_001165295.1
spotted gar KissR3	Lepisosteus oculatus	predisted in [21]
medaka GPR54-2	Oryzias latipes	XP_004072303.1
goldfish GPR54b	Carassius auratus	ACK77793.1
carp GPR54b	Cyprinus carpio	AFM08412.1
European seabass gpr54-1b	Dicentrarchus labrax	AFK84355.1
chub mackerel gpr54-1	Scomber japonicus	AGC30577.1
zebrafish Kiss1rb	Danio rerio	NP_001104001.1
European eel KissR3	Anguilla Anguilla	CCH26287.1
coelacanth KissR4	Latimeria chalumnae	predicted in [21]
spotted gar KissR4	Lepisosteus oculatus	predisted in [21]
Chinese turtle KissR4	Pelodiscus sinensis	predicted in this study
painted turtle KissR4	Chrysemys picta bellii	predicted in this study
Indian python KissR4	Python molurus	predicted in this study
green anole KissR4	Anolis carolinensis	XP_003217188.1
platypus GPR54b	Ornithorhynchus anatinus	XP_001515272.2
acorn worm Kissr1	Saccoglossus kowalevskii	NP_001161573.1
acorn worm Kissr2	Saccoglossus kowalevskii	NP_001161574.1
purple sea urchin GPR54_short	Strongylocentrotus purpuratus	XP_793873.2
purple sea urchin GPR54_long	Strongylocentrotus purpuratus	XP_796286.1
