# Supplementary material for: Looking for the bird Kiss: evolutionary scenario in sauropsids
Source: BMC Evol Biol. 2014 Feb 19;14:30. doi: 10.1186/1471-2148-14-30 (PMC4015844; doi:10.1186/1471-2148-14-30)
Supplement: Additional file 7: Table S3 — Names, references and locations of the genes used in the synteny analysis of the Kiss genes (Figure 4). [file 1471-2148-14-30-S7.xlsm]

## Sheet: Table S1
Gene ID	Species	Location	Start	end	Strand
Kiss1	Human	Chr 1	204159469	204165614	-
	Chicken	/	/	/	/
	Mallard duck	/	/	/	/
	Zebra finch	/	/	/	/
	Crocodile	Sc 14567	17042	17446	+
	Chinese turtle	JH211545.1	1447837	1449808	+
	Green anole	/	/	/	/
	Xenopus	GL173244.1	56337	59337	+
	Coelacanth	JH126665.1	166656	167654	+
	Spotted gar	LG3	34981667	34982017	-
TEAD3	Human	Chr 6	35443460	35447899	-
	Chicken	Chr 26	34095	45126	-
	Mallard duck	Sc 1140	161298	171556	+
	Zebra finch	Chr 26	4099275	4109615	+
	Crocodile	Sc 297	27352	51995	-
	Chinese turtle	JH206760.1	4706774	4739169	-
	Green anole	Chr 4	124217145	124255451	+
	Xenopus	/	/	/	/
	Coelacanth	JH126587.1	1576751	1627694	-
	Spotted gar	LG3	23431903	23507274	+
NAV1	Human	Chr 1	201755568	201777173	+
	Chicken	Chr 26	631832	649198	+
	Mallard duck	Sc 297	1209184	1231770	+
	Zebra finch	Chr 26	2235193	2289244	+
	Crocodile	Sc 8426	569004	664773	+
	Chinese turtle	JH206760.1	6010800	6017354	-
	Green anole	Chr 4	132003597	132043808	-
	Xenopus	GL172654.1	5089930	5177840	-
	Coelacanth	JH126819.1	941483	992074	+
	Spotted gar	LG3	23663786	23792955	-
PPP1R12B	Human	Chr 1	202385959	202403891	+
	Chicken	Chr 26	663583	682661	-
	Mallard duck	Sc 297	1257323	1340139	-
	Zebra finch	Chr 26	2325390	2422207	-
	Crocodile	/	/	/	/
	Chinese turtle	JH206760.1	5726091	5850571	+
	Green anole	Chr 4	131588274	131761342	+
	Xenopus	GL172654.1	4973918	5010464	+
	Coelacanth	/	/	/	/
	Spotted gar	LG3	35093686	35219570	+
PPFIA4	Human	Chr 1	203015448	203018870	+
	Chicken	Chr 26	935713	958459	+
	Mallard duck	Sc 297	1593762	1619163	+
	Zebra finch	Chr 26	2749706	2780727	+
	Crocodile	Sc 22877	8733	97769	+
	Chinese turtle	JH206760.1	7123151	7151176	-
	Green anole	Chr 4	133339649	133434462	-
	Xenopus	/	/	/	/
	Coelacanth	JH126576.1	1128027	1159033	-
	Spotted gar	LG3	29558646	29678128	+
MYBPH	Human	Chr 1	203136939	203144941	-
	Chicken	Chr 26	995133	1003357	-
	Mallard duck	Sc 297	1660007	1668887	-
	Zebra finch	Chr 26	2814893	2832324	-
	Crocodile	Sc 13805	108829	122361	-
	Chinese turtle	JH206760.1	6958361	6977938	+
	Green anole	Chr 4	133145131	133170766	+
	Xenopus	GL172830.1	1473155	1532047	-
	Coelacanth	JH126576.1	831835	855695	-
	Spotted gar	LG3	23561433	23578836	-
KCNC4	Human	Chr 1	110754122	110776666	+
	Chicken	Chr 26	1160563	1177867	+
	Mallard duck	Sc 2667	36617	52226	+
	Zebra finch	Chr 26	169076	176492	+
	Crocodile	Sc 15898	158306	204313	+
	Chinese turtle	JH211375.1	118837	169683	-
	Green anole	Chr 4	106450817	106472515	+
	Xenopus	GL172677.1	2603049	2624141	+
	Coelacanth	JH126599.1	2898164	2981822	+
	Spotted gar	LG3	33618273	33646354	-
REN	Human	Chr 1	204123947	204135450	-
	Chicken	Chr 26	1519503	1523493	-
	Mallard duck	Sc 2529	22571	27210	+
	Zebra finch	Chr 26_rand	395757	396146	-
	Crocodile	Sc 14567	27156	33604	+
	Chinese turtle	JH211545.1	1465836	1475193	+
	Green anole	Chr 4	117848426	117861183	+
	Xenopus	GL173244.1	211068	281063	+
	Coelacanth	JH126665.1	207488	222492	+
	Spotted gar	LG3	34853015	34861862	+
GOLT1A	Human	Chr 1	204167288	204183220	-
	Chicken	/	/	/	/
	Mallard duck	Sc 2529	17536	17890	+
	Zebra finch	/	/	/	/
	Crocodile	Sc 14567	4266	4451	+
	Chinese turtle	JH211545.1	1431515	1438541	+
	Green anole	/	/	/	/
	Xenopus	/	/	/	/
	Coelacanth	/	/	/	/
	Spotted gar	LG3	34989794	34991893	-
PLEKHA6	Human	Chr 1	204190349	204329044	-
	Chicken	Chr 26	1531710	1569882	-
	Mallard duck	Sc 2529	277	13893	+
	Zebra finch	Chr 26_rand	401943	410191	-
	Crocodile	Sc 5684	65076	96230	+
	Chinese turtle	JH211545.1	1388099	1420864	+
	Green anole	Chr 4	117758404	117816387	+
	Xenopus	GL173244.1	415367	601863	+
	Coelacanth	JH126599.1	2421516	2494376	+
	Spotted gar	LG3	34999748	35034410	-
PPP1R15B	Human	Chr 1	204372515	204380919	-
	Chicken	Chr 26	1580529	1584243	-
	Mallard duck	Sc 1197	759364	763224	-
	Zebra finch	Chr 26_rand	421169	429111	-
	Crocodile	/	/	/	/
	Chinese turtle	JH211545.1	1254099	1264552	+
	Green anole	Chr 4	117547129	117549582	+
	Xenopus	/	/	/	/
	Coelacanth	JH126599.1	2215385	2229451	+
	Spotted gar	/	/	/	/
PIK3C2B	Human	Chr 1	204433580	204436474	-
	Chicken	Chr 26	1584599	1598510	-
	Mallard duck	Sc 1197	766126	779949	-
	Zebra finch	Chr 26_rand	434398	442302	-
	Crocodile	Sc 17829	23352	58905	+
	Chinese turtle	JH211545.1	1192197	1248699	+
	Green anole	Chr 4	117460437	117536579	+
	Xenopus	/	/	/	/
	Coelacanth	JH126599.1	2080852	2206567	+
	Spotted gar	LG3	35104308	35139819	-
SYT6	Human	Chr 1	114682236	114695602	-
	Chicken	Chr 26	3638054	3652080	-
	Mallard duck	Sc 191	313132	328933	+
	Zebra finch	Chr 26	940054	956097	+
	Crocodile	Sc 9992	305959	326164	+
	Chinese turtle	JH207539.1	3059468	3107350	-
	Green anole	Chr 4	129853826	129949668	-
	Xenopus	GL172805.1	723992	77402	+
	Coelacanth	JH126587.1	2827754	2881865	-
	Spotted gar	LG3	28891756	28919721	+
Kiss2	Human	/	/	/	/
	Chicken	/	/	/	/
	Mallard duck	Sc 940	945184	945282	+
	Zebra finch	Chr 1A	65056653	65056745	-
	Crocodile	Sc 20378	1273	1446	+
	Chinese turtle	JH209943.1	111101	114464	-
	Green anole	Chr 5	6353929	6356923	+
	Xenopus	GL177875.1	1245	2844	+
	Coelacanth	JH127043.1	38612	387282	-
	Spotted gar	LG8	6235065	6235367	-
TEAD4	Human	Chr 12	3120210	3131086	+
	Chicken	Chr 1	78659191	78679076	-
	Mallard duck	Sc 180	428323	472739	-
	Zebra finch	Chr 1	88579555	88616214	+
	Crocodile	Sc 12581	178505	241714	-
	Chinese turtle	JH208852.1	33527	397316	+
	Green anole	/	/	/	/
	Xenopus	/	/	/	/
	Coelacanth	JH126738.1	1699837	1839065	+
	Spotted gar	LG8	41605919	41642210	+
STRAP	Human	Chr 12	16050879	16056274	+
	Chicken	Chr 1	65247566	65256698	+
	Mallard duck	Sc 466	2758187	2765563	-
	Zebra finch	Chr 1A	69167174	69172511	-
	Crocodile	Sc 8387	64136	74722	+
	Chinese turtle	JH210676.1	877171	888472	+
	Green anole	GL343336.1	852516	866688	-
	Xenopus	GL173717.1	177798	184469	+
	Coelacanth	JH127852.1	328665	348951	+
	Spotted gar	LG8	5552952	5564437	+
PIK3C2G	Human	Chr 12	18400548	18516022	+
	Chicken	Chr 1	66147913	66339454	+
	Mallard duck	Sc 466	1598054	1795830	-
	Zebra finch	Chr 1A	68118050	68314409	-
	Crocodile	Sc 7288	1222	108188	+
	Chinese turtle	JH208269.1	4255521	4489281	-
	Green anole	/	/	/	/
	Xenopus	/	/	/	/
	Coelacanth	JH128990.1	105579	240129	-
	Spotted gar	LG8	16738832	16747844	-
PLEKHA5	Human	Chr 12	19475452	19529331	+
	Chicken	Chr 1	66611603	66682430	+
	Mallard duck	Sc 466	1264100	1327073	-
	Zebra finch	Chr 1A	67772119	67944951	-
	Crocodile	Sc 10380	138599	229367	+
	Chinese turtle	JH208269.1	3715231	3825284	-
	Green anole	Chr 5	9019702	9104011	-
	Xenopus	GL174947.1	4236	18669	+
	Coelacanth	JH127338.1	491407	513339	+
	Spotted gar	LG8	6915872	6948715	-
GOLT1B	Human	Chr 12	21654749	21669137	+
	Chicken	Chr 1	67498757	67504780	+
	Mallard duck	Sc 940	2641744	2648772	-
	Zebra finch	Chr 1A	59769594	59775732	+
	Crocodile	Sc 8613	15036	24066	-
	Chinese turtle	JH208269.1	2396807	2407858	-
	Green anole	Chr 5	8219278	8225718	-
	Xenopus	GL177795.1	1034	6862	-
	Coelacanth	JH127043.1	570929	586861	-
	Spotted gar	LG8	6300402	6306073	-
C12orf39	Human	Chr 12	21679241	21685457	+
	Chicken	Chr 1	69282816	69286020	-
	Mallard duck	Sc 940	876970	881937	+
	Zebra finch	Chr 1A	65106319	65109523	-
	Crocodile	Sc 13970	83728	91054	-
	Chinese turtle	JH209943.1	199296	203513	-
	Green anole	/	/	/	/
	Xenopus	/	/	/	/
	Coelacanth	/	/	/	/
	Spotted gar	LG8	6281905	6283291	-
GYS2	Human	Chr 12	21689123	21757781	-
	Chicken	Chr 1	69222143	69261521	+
	Mallard duck	Sc 940	886740	936666	-
	Zebra finch	Chr 1A	65061125	65102122	+
	Crocodile	Sc 13970	16586	79521	+
	Chinese turtle	JH209943.1	12834	192072	+
	Green anole	Chr 5	6303597	6342787	-
	Xenopus	GL188129.1	358	4076	+
	Coelacanth	JH127043.1	4399	528575	+
	Spotted gar	LG8	6241062	6276038	+
LDHB	Human	Chr 12	21796880	21810773	-
	Chicken	Chr 1	69204377	69214070	+
	Mallard duck	Sc 940	951846	961751	-
	Zebra finch	Chr 1A	65037091	65047246	+
	Crocodile	Sc 20378	11872	17191	-
	Chinese turtle	JH209943.1	71179	95771	+
	Green anole	Chr 5	6362183	6377265	-
	Xenopus	GL173033.1	342779	350503	+
	Coelacanth	JH127043.1	362105	37574	+
	Spotted gar	LG8	6230609	6232943	+
KCNJ8	Human	Chr 12	21926209	21928515	-
	Chicken	Chr 1	69127590	69131591	+
	Mallard duck	Sc 940	1029642	1034616	-
	Zebra finch	Chr 1A	64973547	64978311	+
	Crocodile	Sc 16324	59646	65610	-
	Chinese turtle	JH208269.1	36964	49738	-
	Green anole	Chr 5	6456777	6459466	-
	Xenopus	/	/	/	/
	Coelacanth	JH127043.1	237268	248613	+
	Spotted gar	LG8	6082061	6082957	-
ABCC9	Human	Chr 12	22076398	22094167	-
	Chicken	Chr 1	69043334	69117758	+
	Mallard duck	Sc 940	1048411	1114787	-
	Zebra finch	Chr 1A	64901112	64963146	+
	Crocodile	Sc 16324	97785	215930	-
	Chinese turtle	JH208269.1	62315	188556	-
	Green anole	Chr 5	6487244	6542422	-
	Xenopus	GL174825.1	155	17649	+
	Coelacanth	JH127043.1	4649	216821	+
	Spotted gar	LG8	6093748	6146935	-
CMAS	Human	Chr 12	22208053	22213840	+
	Chicken	Chr 1	69015514	69024374	-
	Mallard duck	Sc 940	1144362	1153075	+
	Zebra finch	Chr 1A	64863514	64874919	-
	Crocodile	Sc 16324	254180	270117	+
	Chinese turtle	JH208269.1	222536	23708	+
	Green anole	Chr 5	6549957	6560924	+
	Xenopus	GL179592.1	23	2703	-
	Coelacanth	JH129924.1	144733	172567	-
	Spotted gar	LG8	6065214	6072648	-
SYT10	Human	Chr 12	33529208	33592581	-
	Chicken	Chr 1	60770810	60802707	+
	Mallard duck	Sc 763	346073	367075	+
	Zebra finch	Chr 1A	57573910	57608904	-
	Crocodile	Sc 15313	30041	91617	+
	Chinese turtle	JH206394.1	808706	87862	+
	Green anole	GL343678.1	171178	22018	+
	Xenopus	/	/	/	/
	Coelacanth	JH130066.1	46859	73271	-
	Spotted gar	LG8	3379470	3408044	-
Kiss3	Human	/	/	/	/
	Chicken	/	/	/	/
	Mallard duck	/	/	/	/
	Zebra finch	/	/	/	/
	Crocodile	/	/	/	/
	Chinese turtle	/	/	/	/
	Green anole	/	/	/	/
	Xenopus	GL173017.1	614609	614671	+
	Coelacanth	JH126891.1	603805	604107	-
	Spotted gar	/	/	/	/
PLEKHA4	Human	Chr 19	49340355	49371884	-
	Chicken	/	/	/	/
	Mallard duck	/	/	/	/
	Zebra finch	/	/	/	/
	Crocodile	Sc 18048	116998	117608	-
	Chinese turtle	/	/	/	/
	Green anole	GL343355.1	630909	633544	+
	Xenopus	GL172759.1	287356	302842	-
	Coelacanth	JH129886.1	127912	149222	+
	Spotted gar	JH591442.1	260791	267504	+
PPP1R15A	Human	Chr 19	49375649	49379318	+
	Chicken	/	/	/	/
	Mallard duck	/	/	/	/
	Zebra finch	/	/	/	/
	Crocodile	/	/	/	/
	Chinese turtle	/	/	/	/
	Green anole	/	/	/	/
	Xenopus	GL173096.1	66794	68733	-
	Coelacanth	/	/	/	/
	Spotted gar	/	/	/	/
GYS1	Human	Chr 19	49490451	49496540	-
	Chicken	/	/	/	/
	Mallard duck	/	/	/	/
	Zebra finch	/	/	/	/
	Crocodile	Sc 18048	383476	405162	-
	Chinese turtle	/	/	/	/
	Green anole	GL343287.1	45277	75937	-
	Xenopus	GL173096.1	198385	216698	-
	Coelacanth	JH126644.1	2424040	2475077	-
	Spotted gar	/	/	/	/
NTF4	Human	Chr 19	49564397	49567124	-
	Chicken	/	/	/	/
	Mallard duck	/	/	/	/
	Zebra finch	/	/	/	/
	Crocodile	Sc 18048	523713	524034	+
	Chinese turtle	/	/	/	/
	Green anole	Chr 6	80127662	80128276	+
	Xenopus	GL173096.1	303906	304616	-
	Coelacanth	JH130138.1	156132	15683	-
	Spotted gar	JH591432.1	347292	352799	+
KCNA7	Human	Chr 19	49570675	49576198	-
	Chicken	/	/	/	/
	Mallard duck	/	/	/	/
	Zebra finch	/	/	/	/
	Crocodile	Sc 18048	503397	507198	+
	Chinese turtle	JH206980.1	35428	3774	+
	Green anole	Chr 6	80043530	80066596	+
	Xenopus	GL173096.1	499288	520426	-
	Coelacanth	JH126891.1	1387859	1398218	+
	Spotted gar	/	/	/	/
PPFIA3	Human	Chr 19	49631584	49646175	+
	Chicken	/	/	/	/
	Mallard duck	/	/	/	/
	Zebra finch	/	/	/	/
	Crocodile	Sc 18048	455505	476355	-
	Chinese turtle	/	/	/	/
	Green anole	Chr 6	79905568	79960593	-
	Xenopus	GL172742.1	940255	1001439	-
	Coelacanth	JH130138.1	52913	127981	-
	Spotted gar	JH591432.1	1	2256	+
TEAD2	Human	Chr 19	49843857	49863695	-
	Chicken	/	/	/	/
	Mallard duck	/	/	/	/
	Zebra finch	/	/	/	/
	Crocodile	Sc 18048	315823	321646	+
	Chinese turtle	/	/	/	/
	Green anole	GL343355.1	98607	112238	-
	Xenopus	GL173017.1	74179	774031	+
	Coelacanth	JH126891.1	403049	425792	-
	Spotted gar	/	/	/	/
PTH2	Human	Chr 19	49925671	49926698	-
	Chicken	/	/	/	/
	Mallard duck	/	/	/	/
	Zebra finch	/	/	/	/
	Crocodile	/	/	/	/
	Chinese turtle	/	/	/	/
	Green anole	/	/	/	/
	Xenopus	GL173017.1	604992	605363	+
	Coelacanth	/	/	/	/
	Spotted gar	/	/	/	/
PIH1D1	Human	Chr 19	49949550	49955115	-
	Chicken	/	/	/	/
	Mallard duck	/	/	/	/
	Zebra finch	/	/	/	/
	Crocodile	Sc 18048	209929	214806	-
	Chinese turtle	JH207027.1	23364	2708	+
	Green anole	GL343355.1	380335	384335	+
	Xenopus	GL173017.1	397782	407585	+
	Coelacanth	JH126891.1	765265	787817	-
	Spotted gar	JH591432.1	369323	472983	+
ALDH16A1	Human	Chr 19	49956545	49973844	+
	Chicken	/	/	/	/
	Mallard duck	/	/	/	/
	Zebra finch	/	/	/	/
	Crocodile	/	/	/	/
	Chinese turtle	/	/	/	/
	Green anole	/	/	/	/
	Xenopus	GL173017.1	367779	391011	-
	Coelacanth	JH126891.1	803805	825906	+
	Spotted gar	/	/	/	/
KCNC3	Human	Chr 19	50818765	50832634	-
	Chicken	/	/	/	/
	Mallard duck	Sc 14034	3	807	-
	Zebra finch	/	/	/	/
	Crocodile	Sc 22388	9127	13242	-
	Chinese turtle	/	/	/	/
	Green anole	GL343287.1	213332	226548	-
	Xenopus	GL173557.1	29035	41328	+
	Coelacanth	JH126891.1	1224268	1306046	-
	Spotted gar	JH591432.1	92046	124461	-
MYBPC2	Human	Chr 19	50936160	50969583	+
	Chicken	/	/	/	/
	Mallard duck	/	/	/	/
	Zebra finch	/	/	/	/
	Crocodile	Sc 19643	78261	91645	+
	Chinese turtle	/	/	/	/
	Green anole	Chr 6	79590184	79616682	-
	Xenopus	GL173017.1	821103	858204	+
	Coelacanth	JH126644.1	1355715	1382632	+
	Spotted gar	JH591442.1	142017	158435	+
SYT3	Human	Chr 19	51125236	51141302	-
	Chicken	/	/	/	/
	Mallard duck	/	/	/	/
	Zebra finch	Chr Un	11857860	11861994	+
	Crocodile	Sc 22240	8501	10698	-
	Chinese turtle	JH211424.1	16263	31211	+
	Green anole	Chr 6	79535799	79566876	+
	Xenopus	GL173018.1	223804	281058	-
	Coelacanth	JH126644.1	288224	325406	+
	Spotted gar	JH591432.1	400290	406003	+
Kiss4	Human	/	/	/	/
	Chicken	/	/	/	/
	Mallard duck	/	/	/	/
	Zebra finch	/	/	/	/
	Crocodile	/	/	/	/
	Chinese turtle	/	/	/	/
	Green anole	/	/	/	/
	Xenopus	/	/	/	/
	Coelacanth	/	/	/	/
	Spotted gar	/	/	/	/
SYT9	Human	Chr 11	7260099	7335427	+
	Chicken	Chr 5	8138776	8170180	+
	Mallard duck	Sc 286	581337	614544	-
	Zebra finch	Chr 5	4447463	4488829	+
	Crocodile	Sc 13480	135757	216648	+
	Chinese turtle	JH212376.1	228147	323876	-
	Green anole	GL343237.1	2046629	2087955	-
	Xenopus	GL172971.1	438176	444095	-
	Coelacanth	JH127599.1	70124	722407	-
	Spotted gar	LG27	8888368	8908650	-
TEAD1	Human	Chr 11	12900990	12966030	+
	Chicken	Chr 5	8689001	8776689	-
	Mallard duck	Sc 561	722467	821796	+
	Zebra finch	Chr 5_rand	1196630	1292406	-
	Crocodile	Sc 20117	139148	290362	+
	Chinese turtle	/	/	/	/
	Green anole	GL343237.1	1132976	1199621	+
	Xenopus	/	/	/	/
	Coelacanth	JH127215.1	845273	978239	+
	Spotted gar	LG27	8451373	8491093	+
PTH1	Human	Chr 11	13513602	13517567	-
	Chicken	Chr 5	8468130	8472198	+
	Mallard duck	Sc 1828	125458	126638	-
	Zebra finch	Chr 5_rand	952343	95341	+
	Crocodile	Sc 22804	51662	52348	+
	Chinese turtle	JH206143.1	361691	367099	-
	Green anole	/	/	/	/
	Xenopus	/	/	/	/
	Coelacanth	/	/	/	/
	Spotted gar	/	/	/	/
PLEKHA7	Human	Chr 11	16816510	16834030	-
	Chicken	Chr 5	12633459	12691864	-
	Mallard duck	Sc 830	1342103	1400601	-
	Zebra finch	Chr 5	11224591	11286544	-
	Crocodile	Sc 15746	123514	301688	+
	Chinese turtle	JH212379.1	897574	1115198	-
	Green anole	Chr 1	66347534	66434365	-
	Xenopus	GL173343.1	425475	455382	-
	Coelacanth	JH126627.1	2107109	2169991	+
	Spotted gar	LG27	6399771	6426208	+
PIK3C2A	Human	Chr 11	17190899	17229497	-
	Chicken	Chr 5	12847437	12883612	-
	Mallard duck	Sc 392	324619	358388	+
	Zebra finch	Chr 5	11420171	11456232	-
	Crocodile	Sc 6701	49984	127384	+
	Chinese turtle	JH212379.1	1313327	1399665	-
	Green anole	Chr 1	66635711	66675310	-
	Xenopus	GL173441.1	267249	316786	+
	Coelacanth	JH126627.1	1879155	1928696	+
	Spotted gar	LG27	6258863	6282304	+
KCNC1	Human	Chr 11	17757520	17799377	+
	Chicken	Chr 5	13303380	13385118	+
	Mallard duck	Sc 286	117858	222972	+
	Zebra finch	Chr 5	11906070	11992109	+
	Crocodile	Sc 13400	482923	660697	+
	Chinese turtle	JH211792.1	11373	266985	+
	Green anole	Chr 1	67487358	67503739	+
	Xenopus	GL173706.1	2662	45039	+
	Coelacanth	JH126627.1	920495	92689	-
	Spotted gar	LG27	14717253	14752669	+
NAV2	Human	Chr 11	20044391	20066537	+
	Chicken	Chr 5	1883598	2071108	+
	Mallard duck	Sc 381	2270	133871	+
	Zebra finch	Chr 5_rand	391481	541424	+
	Crocodile	Sc 1103	3831	218248	+
	Chinese turtle	JH205398.1	1864984	1918198	+
	Green anole	Chr 1	56682710	56885594	+
	Xenopus	GL173180.1	652777	682705	-
	Coelacanth	JH126936.1	298807	443798	+
	Spotted gar	LG27	10151811	10215987	+
PPFIA1	Human	Chr 11	70224184	70229735	+
	Chicken	Chr 5	19066979	19126269	+
	Mallard duck	Sc 1001	1141503	1196755	+
	Zebra finch	Chr 5	5554617	5602968	+
	Crocodile	Sc 10835	672342	759924	-
	Chinese turtle	JH210985.1	49562	144813	+
	Green anole	GL343283.1	111605	170819	+
	Xenopus	GL172718.1	1129726	1182299	-
	Coelacanth	JH126862.1	300459	349063	-
	Spotted gar	LG27	11086826	11123489	+
