# Supplementary material for: Looking for the bird Kiss: evolutionary scenario in sauropsids
Source: BMC Evol Biol. 2014 Feb 19;14:30. doi: 10.1186/1471-2148-14-30 (PMC4015844; doi:10.1186/1471-2148-14-30)
Supplement: Additional file 8: Table S4 — Names, references and locations of the genes used in the synteny analysis of the kisspeptin receptors (KissR) genes (Figure 7). [file 1471-2148-14-30-S8.xlsm]

## Sheet: Feuil1
Gene ID	Species	Location	Start	end	Strand
KissR1	Human	Chr 19	917287	919536	+
	Chicken	/	/	/	/
	Mallard duck	/	/	/	/
	Zebra finch	/	/	/	/
	Crocodile	Sc 1697	96760	104049	-
	Chinese turtle	JH207996.1	36068	38692	+
	Green anole	/	/	/	/
	Xenopus	GL172925.1	1016900	1051334	-
	Coelacanth	JH126867.1	1557492	1582010	-
	Spotted gar	LG 19	3928147	4091428	-
PALM	Human	Chr 19	709101	748329	+
	Chicken	Chr 28	2249775	2258724	+
	Mallard duck	Sc 515	30511	31911	+
	Zebra finch	Chr 28	2952931	2955908	+
	Crocodile	Sc 6390	108313	125227	-
	Chinese turtle	/	/	/	/
	Green anole	AAWZ02040696	520	5142	+
	Xenopus	GL172925.1	1342913	1387196	-
	Coelacanth	JH126673.1	155265	160571	-
	Spotted gar	LG19	3247611	3273033	-
PTBP1	Human	Chr 19	804623	808646	+
	Chicken	Chr 28	2286265	2311036	+
	Mallard duck	Sc 515	76924	90953	+
	Zebra finch	Chr 28	3000842	3011297	+
	Crocodile	Sc 6390	19190	57695	-
	Chinese turtle	JH208506.1	261596	287601	+
	Green anole	GL344833.1	4884	16591	-
	Xenopus	GL172925.1	1254518	1263311	-
	Coelacanth	JH126673.1	92839	11293	-
	Spotted gar	LG19	3178467	3194903	-
LPPR3	Human	Chr 19	813758	814749	-
	Chicken	Chr 28	2317103	2318073	-
	Mallard duck	Sc 515	98599	99116	-
	Zebra finch	Chr 28	3017835	3020059	-
	Crocodile	Sc 6390	1004	2882	+
	Chinese turtle	/	/	/	/
	Green anole	GL344728.1	1716	5239	+
	Xenopus	GL172925.1	1230442	1248496	+
	Coelacanth	JH126673.1	20923	38114	+
	Spotted gar	LG19	3317702	3324849	-
MED16	Human	Chr 19	890984	892815	-
	Chicken	Chr 28	2322020	2330992	-
	Mallard duck	Sc 515	107247	114846	-
	Zebra finch	Chr 28	3030435	3037813	-
	Crocodile	Sc 1697	124583	138297	+
	Chinese turtle	JH208506.1	341639	353214	-
	Green anole	AAWZ02041879	1089	3534	-
	Xenopus	GL172925.1	1182955	1194274	+
	Coelacanth	JH126867.1	1617713	1633494	+
	Spotted gar	LG19	3371070	3379676	-
ARID3A	Human	Chr 19	932509	968507	+
	Chicken	/	/	/	/
	Mallard duck	/	/	/	/
	Zebra finch	Chr 28	3061236	3072627	+
	Crocodile	Sc 1697	32393	76806	-
	Chinese turtle	/	/	/	/
	Green anole	/	/	/	/
	Xenopus	GL172925.1	901270	939716	-
	Coelacanth	JH126867.1	1449533	1527939	-
	Spotted gar	LG19	4036197	4059467	-
WDR18	Human	Chr 19	984332	994516	+
	Chicken	Chr 28	2357719	2361649	+
	Mallard duck	Sc 515	149869	157241	+
	Zebra finch	Chr 28	3047464	3054358	+
	Crocodile	Sc 1697	5988	17858	-
	Chinese turtle	JH207996.1	145887	160554	+
	Green anole	GL344824.1	5554	17893	-
	Xenopus	GL172925.1	866278	875272	-
	Coelacanth	JH126867.1	1341252	1426230	-
	Spotted gar	LG19	3475781	3514764	-
GRIN3B	Human	Chr 19	1000418	1009731	+
	Chicken	/	/	/	/
	Mallard duck	Sc 515	161144	165035	+
	Zebra finch	Chr 28	3075166	3077869	+
	Crocodile	Sc 11066	1616	5814	+
	Chinese turtle	/	/	/	/
	Green anole	AAWZ02037420	1270	12153	-
	Xenopus	GL172925.1	820395	841763	-
	Coelacanth	JH126867.1	1263654	1293505	-
	Spotted gar	LG19	3401334	3418571	-
C19orf6	Human	Chr 19	1012205	1020845	-
	Chicken	Chr 28	2367014	2376324	-
	Mallard duck	Sc 515	166993	175934	-
	Zebra finch	Chr 28	3081294	3095019	-
	Crocodile	Sc 11066	11775	25511	-
	Chinese turtle	JH207996.1	179244	208471	-
	Green anole	AAWZ02040297	722	7119	+
	Xenopus	GL172925.1	789242	811402	+
	Coelacanth	JH126867.1	1214910	1244640	+
	Spotted gar	LG19	3381813	3393726	+
GADD45B	Human	Chr 19	2476354	2477124	+
	Chicken	Chr Un_rand	63869375	63870805	+
	Mallard duck	Sc 4502	26	490	+
	Zebra finch	/	/	/	/
	Crocodile	Sc 22951	14405	14484	+
	Chinese turtle	JH211517.1	33157	34536	-
	Green anole	/	/	/	/
	Xenopus	GL173353.1	378131	379842	-
	Coelacanth	JH127349.1	428445	431215	-
	Spotted gar	LG19	1605667	1606859	-
DIRAS1	Human	Chr 19	2717130	2717903	-
	Chicken	/	/	/	/
	Mallard duck	Sc 1017	25895	26506	+
	Zebra finch	/	/	/	/
	Crocodile	Sc 22951	148619	148911	-
	Chinese turtle	JH209284.1	165230	183722	-
	Green anole	AAWZ02038790	1731	2327	+
	Xenopus	GL173353.1	323390	332841	+
	Coelacanth	JH127114.1	11084	11680	-
	Spotted gar	LG19	1409186	1409809	+
KissR2	Human	/	/	/	/
	Chicken	/	/	/	/
	Mallard duck	/	/	/	/
	Zebra finch	/	/	/	/
	Crocodile	/	/	/	/
	Chinese turtle	/	/	/	/
	Green anole	/	/	/	/
	Xenopus	GL172640.1	511719	518338	+
	Coelacanth	JH126762.1	1883042	1885262	-
	Spotted gar	LG10	2546062	2553443	-
PTPRF	Human	Chr 1	44064510	44089334	+
	Chicken	Chr 8	20690982	20861769	+
	Mallard duck	Sc 37	265112	292999	-
	Zebra finch	Chr 8	16719790	16918792	+
	Crocodile	Sc 4323	12165	267965	-
	Chinese turtle	/	/	/	/
	Green anole	Chr 4	108205478	108333497	+
	Xenopus	GL172640.1	946683	1042678	-
	Coelacanth	JH126762.1	862351	1087275	+
	Spotted gar	LG10	5200912	5307748	-
KDM4A	Human	Chr 1	44115829	44171186	+
	Chicken	Chr 8	20865413	20886092	+
	Mallard duck	Sc 37	240201	259239	-
	Zebra finch	Chr 8	16926971	16960832	+
	Crocodile	Sc 15171	2044	25585	+
	Chinese turtle	JH204847.1	47339	75774	-
	Green anole	Chr 4	108384093	108415470	+
	Xenopus	GL172640.1	904804	922457	-
	Coelacanth	JH126762.1	1128505	1183629	+
	Spotted gar	LG10	5151984	5140448	-
ST3GAL3	Human	Chr 1	44365260	44395848	+
	Chicken	Chr 8	20984354	21042362	+
	Mallard duck	Sc 37	60814	192533	-
	Zebra finch	Chr 8	16979398	17155277	+
	Crocodile	Sc 6995	4113	79042	+
	Chinese turtle	JH211923.1	13934	268945	-
	Green anole	Chr 4	108655580	108753175	+
	Xenopus	GL172640.1	747777	884132	-
	Coelacanth	JH126762.1	1281714	1444650	+
	Spotted gar	LG10	5064579	511092	-
DPH2	Human	Chr 1	44436786	44438435	+
	Chicken	Chr 8	21075984	21078352	-
	Mallard duck	Sc 37	18527	58403	+
	Zebra finch	Chr 8	17200476	17203839	-
	Crocodile	Sc 6995	118941	120072	-
	Chinese turtle	JH209937.1	2214	6084	-
	Green anole	Chr 4	108860065	108864838	-
	Xenopus	GL172640.1	408860	416427	+
	Coelacanth	JH128588.1	249427	277869	+
	Spotted gar	LG10	2620182	2622981	-
ATP6V0B	Human	Chr 1	44441727	44443967	+
	Chicken	Chr 8	21078661	21083418	+
	Mallard duck	Sc 37	13096	15912	-
	Zebra finch	Chr 8	17204074	17210594	+
	Crocodile	Sc 6995	122308	125842	+
	Chinese turtle	/	/	/	/
	Green anole	Chr 4	108867023	108881444	+
	Xenopus	GL172637.1	970014	984855	-
	Coelacanth	JH127119.1	626397	630957	-
	Spotted gar	LG10	2627383	2634510	+
B4GALT2	Human	Chr 1	44445659	44456151	+
	Chicken	Chr 8	21090214	21094579	+
	Mallard duck	Sc 37	5456	8787	-
	Zebra finch	Chr 8	17215742	17218963	+
	Crocodile	Sc 6995	128973	132143	+
	Chinese turtle	/	/	/	/
	Green anole	Chr 4	108899444	108908064	+
	Xenopus	GL172637.1	878982	925251	-
	Coelacanth	JH127119.1	307255	579778	-
	Spotted gar	LG10	2672954	2769361	+
CCDC24	Human	Chr 1	44457280	44462200	+
	Chicken	/	/	/	/
	Mallard duck	/	/	/	/
	Zebra finch	/	/	/	/
	Crocodile	/	/	/	/
	Chinese turtle	/	/	/	/
	Green anole	/	/	/	/
	Xenopus	GL172637.1	837834	852275	-
	Coelacanth	/	/	/	/
	Spotted gar	LG10	2788678	2799680	+
KIF2C	Human	Chr 1	45226152	45228285	+
	Chicken	Chr 8	21458184	21473828	-
	Mallard duck	Sc 2150	30733	49654	+
	Zebra finch	Chr 8	17708416	17724016	-
	Crocodile	Sc 11514	51003	66814	+
	Chinese turtle	JH206436.1	671556	705745	-
	Green anole	Chr 4	110045461	110076130	-
	Xenopus	GL172897.1	1548839	1581558	-
	Coelacanth	JH127879.1	244439	269437	-
	Spotted gar	LG10	2440597	2444822	-
PTCH2	Human	Chr 1	45285516	45288932	-
	Chicken	Chr 8	21513756	21515039	-
	Mallard duck	Sc 904	177178	183334	+
	Zebra finch	Chr 8	17751848	17756791	-
	Crocodile	Sc 5666	8333	14395	-
	Chinese turtle	/	/	/	/
	Green anole	Chr 4	110659304	110714924	-
	Xenopus	GL172897.1	1287177	1314568	+
	Coelacanth	JH127119.1	999301	1138121	+
	Spotted gar	LG10	2386722	2419264	+
EIF2B3	Human	Chr 1	45406301	45452268	-
	Chicken	Chr 8	21535376	21620843	-
	Mallard duck	Sc 904	62234	157187	+
	Zebra finch	Chr 8	17782274	17881447	-
	Crocodile	Sc 23337	2048	10050	-
	Chinese turtle	JH207189.1	10228	134044	-
	Green anole	Chr 4	110785012	110856843	-
	Xenopus	GL172897.1	1242645	1259277	+
	Coelacanth	/	/	/	/
	Spotted gar	LG10	2338484	2373006	+
ZCCHC11	Human	Chr 1	52889308	52896753	-
	Chicken	Chr 8	25146410	25180080	-
	Mallard duck	Sc 1762	317116	351155	-
	Zebra finch	Chr 8	21936672	21977340	-
	Crocodile	Sc 418	152481	216197	-
	Chinese turtle	JH209559.1	689030	755789	+
	Green anole	Chr 4	114584614	114616308	-
	Xenopus	GL172637.1	5537441	5574379	-
	Coelacanth	JH127841.1	530767	611705	+
	Spotted gar	LG10	9256485	9276648	+
GLIS1	Human	Chr 1	53971910	54199877	-
	Chicken	Chr 8	25654999	25744067	-
	Mallard duck	Sc 4913	746	107441	+
	Zebra finch	Chr 8	22530181	22628413	-
	Crocodile	Sc 23218	165939	311057	-
	Chinese turtle	JH211792.1	1940060	2099803	-
	Green anole	Chr 4	115519993	115573418	-
	Xenopus	/	/	/	/
	Coelacanth	JH127378.1	681880	844905	+
	Spotted gar	LG10	3617995	3618210	-
GADD45A	Human	Chr 1	68150884	68153570	+
	Chicken	/	/	/	/
	Mallard duck	/	/	/	/
	Zebra finch	/	/	/	/
	Crocodile	Sc 18566	37868	40121	+
	Chinese turtle	JH209291.1	353782	357772	-
	Green anole	GL343328.1	164734	170493	+
	Xenopus	GL173067.1	691394	695936	-
	Coelacanth	JH127028.1	100628	105349	-
	Spotted gar	LG10	6191195	6192734	+
DIRAS3	Human	Chr 1	68511647	68516460	-
	Chicken	/	/	/	/
	Mallard duck	Sc 1949	49525	50138	-
	Zebra finch	/	/	/	/
	Crocodile	Sc 19203	439949	440545	+
	Chinese turtle	JH209291.1	208490	209443	+
	Green anole	GL343328.1	274449	275045	-
	Xenopus	GL173067.1	551206	551949	+
	Coelacanth	/	/	/	/
	Spotted gar	LG10	6271920	6272513	-
LPAR3	Human	Chr 1	85277285	85331842	-
	Chicken	Chr 8	17134950	17141415	+
	Mallard duck	Sc 961	946811	952412	-
	Zebra finch	Chr 8	13070492	13078033	+
	Crocodile	Sc 14187	71179	86058	+
	Chinese turtle	JH208030.1	2062092	2093344	+
	Green anole	GL343194.1	9944176	9964140	-
	Xenopus	GL172642.1	2011793	2019070	-
	Coelacanth	/	/	/	/
	Spotted gar	LG10	8044810	8100636	+
ZNF644	Human	Chr 1	91381742	91487829	-
	Chicken	Chr 8	15344651	15359093	+
	Mallard duck	Sc 1579	345739	361302	-
	Zebra finch	Chr 8	11072647	11091976	+
	Crocodile	Sc 19567	105106	126862	-
	Chinese turtle	JH224635.1	1454056	1507300	-
	Green anole	Chr 4	94747357	94771402	+
	Xenopus	GL173199.1	73514	83466	+
	Coelacanth	JH127228.1	755032	762502	+
	Spotted gar	LG10	6625192	6837574	+
PTBP2	Human	Chr 1	97188273	97279026	+
	Chicken	Chr 8	13643547	13674010	-
	Mallard duck	Sc 631	708500	744323	+
	Zebra finch	Chr 8	9249676	9297198	-
	Crocodile	Sc 20048	46198	49710	-
	Chinese turtle	JH206257.1	44254	162456	-
	Green anole	Chr 4	91289211	91329739	+
	Xenopus	GL172706.1	542454	561283	+
	Coelacanth	JH127791.1	23648	56418	+
	Spotted gar	LG10	14559462	14573764	+
PALMD	Human	Chr 1	100111499	100160097	+
	Chicken	Chr 8	12814279	12865669	-
	Mallard duck	Sc 631	1596881	1621465	+
	Zebra finch	Chr 8	8362939	8386168	-
	Crocodile	Sc 15309	44928	87923	+
	Chinese turtle	JH207900.1	5115189	5144692	-
	Green anole	Chr 4	93265222	93294306	+
	Xenopus	GL172888.1	854808	875392	-
	Coelacanth	JH127129.1	204111	263668	+
	Spotted gar	LG10	33271	41341	+
KissR3	Human	/	/	/	/
	Chicken	/	/	/	/
	Mallard duck	/	/	/	/
	Zebra finch	/	/	/	/
	Crocodile	/	/	/	/
	Chinese turtle	/	/	/	/
	Green anole	/	/	/	/
	Xenopus	GL172758.1	1209959	1234408	-
	Coelacanth	JH131921.1	16612	47433	+
	Spotted gar	LG2	5620093	5628037	-
PSAT1	Human	Chr 9	80912059	80944370	+
	Chicken	Chr Z	37538300	37553066	+
	Mallard duck	Sc 472	314782	328862	+
	Zebra finch	Chr Z	54616439	54631110	-
	Crocodile	Sc 21840	72294	95390	+
	Chinese turtle	JH208678.1	763113	789798	-
	Green anole	Chr 2	45446219	45472874	-
	Xenopus	GL172908.1	988417	997945	-
	Coelacanth	JH126951.1	28276	41916	-
	Spotted gar	LG2	35028042	35037191	+
ISCA1	Human	Chr 9	88881778	88897453	-
	Chicken	Chr Z	40315785	40322673	-
	Mallard duck	Sc 505	1027323	1032327	+
	Zebra finch	Chr Z	10713234	10718394	+
	Crocodile	Sc 17750	171274	185629	+
	Chinese turtle	JH212600.1	1638836	1646871	-
	Green anole	Chr 2	41747802	41757040	+
	Xenopus	GL172758.1	1292151	1305774	+
	Coelacanth	JH131532.1	33025	51070	-
	Spotted gar	LG2	5678561	5685418	-
ZCCHC6	Human	Chr 9	88951794	88958038	-
	Chicken	Chr Z	40330212	40357222	-
	Mallard duck	Sc 505	991618	1022785	+
	Zebra finch	Chr Z	10678724	10709034	+
	Crocodile	Sc 17750	124414	161661	+
	Chinese turtle	JH212600.1	1662203	1716710	-
	Green anole	Chr 2	41708663	41736340	+
	Xenopus	GL172758.1	1314735	1347975	-
	Coelacanth	JH130534.1	25116	99571	-
	Spotted gar	LG2	5706218	5723600	-
GADD45G	Human	Chr 9	92219953	92221150	+
	Chicken	/	/	/	/
	Mallard duck	/	/	/	/
	Zebra finch	Chr Z	7100193	7101276	-
	Crocodile	Sc 1580	195125	196000	-
	Chinese turtle	JH211314.1	4216731	4218810	-
	Green anole	GL343512.1	189650	191832	+
	Xenopus	GL172892.1	550686	552599	+
	Coelacanth	JH127440.1	122553	124744	+
	Spotted gar	LG2	24814342	24814997	+
DIRAS2	Human	Chr 9	93372114	93405386	-
	Chicken	Chr Z	43162466	43163065	-
	Mallard duck	Sc 978	16042	16638	-
	Zebra finch	Chr Z	6756406	6757005	+
	Crocodile	Sc 2153	141864	142477	-
	Chinese turtle	JH211314.1	3646195	3646794	+
	Green anole	Chr 2	32192591	32193190	+
	Xenopus	GL172892.1	879456	905523	-
	Coelacanth	JH129384.1	235033	235626	+
	Spotted gar	LG2	25056805	25057401	-
GRIN3A	Human	Chr 9	104331635	104500862	-
	Chicken	Chr Z	63605678	63658555	+
	Mallard duck	Sc 388	1139820	1181306	-
	Zebra finch	Chr Z	11220033	11287190	-
	Crocodile	Sc 12447	24136	82449	+
	Chinese turtle	JH205207.1	500776	601441	-
	Green anole	Chr 2	64721883	64810856	-
	Xenopus	GL173019.1	198267	376286	-
	Coelacanth	JH127373.1	604806	751094	-
	Spotted gar	LG2	6806375	6827728	+
PALM2	Human	Chr 9	112629311	112705053	+
	Chicken	Chr Z	64374063	64391070	+
	Mallard duck	Sc 388	598429	792241	-
	Zebra finch	Chr Z	25225650	25241928	+
	Crocodile	Sc 5134	7700	42353	+
	Chinese turtle	JH212390.1	956111	1151942	-
	Green anole	Chr 2	57954030	57976950	-
	Xenopus	GL172865.1	1369978	1422792	-
	Coelacanth	JH126729.1	1266392	1268788	-
	Spotted gar	LG2	7020483	7074419	+
LPAR1	Human	Chr 9	113703948	113800738	-
	Chicken	Chr Z	65373342	65403859	-
	Mallard duck	Sc 775	461552	462463	-
	Zebra finch	Chr Z	26424742	26455726	-
	Crocodile	Sc 19975	25327	84593	+
	Chinese turtle	JH207366.1	558134	623046	+
	Green anole	GL343463.1	521085	556078	+
	Xenopus	GL173226.1	504273	580173	+
	Coelacanth	JH126874.1	946539	94737	-
	Spotted gar	LG2	5921799	5939811	-
PTBP3	Human	Chr 9	115038190	115095894	-
	Chicken	Chr Z	64633705	64653767	+
	Mallard duck	Sc 388	115273	137137	-
	Zebra finch	Chr Z	25658620	25694131	+
	Crocodile	Sc 10084	4476	52105	+
	Chinese turtle	JH212390.1	426991	493044	-
	Green anole	Chr 2	57578198	57596271	-
	Xenopus	GL172865.1	1025468	1066402	-
	Coelacanth	JH126729.1	354080	414559	-
	Spotted gar	LG2	7378436	7407769	+
KissR4	Human	/	/	/	/
	Chicken	/	/	/	/
	Mallard duck	/	/	/	/
	Zebra finch	/	/	/	/
	Crocodile	/	/	/	/
	Chinese turtle	JH211328,1	1260770	1263824	-
	Green anole	Chr 2	102914244	102924790	-
	Xenopus	/	/	/	/
	Coelacanth	JH132986	1150	4554	+
		JH133705	4451	9519	-
	Spotted gar	LG6	13721312	13723393	-
CAMSAP3	Human	Chr 19	7660788	7683194	+
	Chicken	/	/	/	/
	Mallard duck	/	/	/	/
	Zebra finch	/	/	/	/
	Crocodile	Sc 591	54740	69352	+
	Chinese turtle	/	/	/	/
	Green anole	Chr 2	103087500	103115946	-
	Xenopus	GL173421.1	123430	172209	+
	Coelacanth	JH128385.1	127227	159596	-
	Spotted gar	LG6	13798533	13836590	+
XAB2	Human	Chr 19	7684412	7694439	-
	Chicken	/	/	/	/
	Mallard duck	/	/	/	/
	Zebra finch	/	/	/	/
	Crocodile	Sc 591	74981	87762	-
	Chinese turtle	JH207985.1	72845	85279	+
	Green anole	Chr 2	103067133	103084767	+
	Xenopus	GL173421.1	180129	187974	-
	Coelacanth	JH128385.1	80605	111971	+
	Spotted gar	LG6	13784147	13793313	+
STXBP2	Human	Chr 19	7701999	7712758	+
	Chicken	/	/	/	/
	Mallard duck	/	/	/	/
	Zebra finch	/	/	/	/
	Crocodile	Sc 591	100304	107654	-
	Chinese turtle	JH211328.1	1310304	1320085	+
	Green anole	Chr 2	102994664	103013216	+
	Xenopus	GL173421.1	208626	232627	-
	Coelacanth	JH127844.1	526515	556167	+
	Spotted gar	LG6	13762945	13771589	+
RETN	Human	Chr 19	7734213	7735235	+
	Chicken	/	/	/	/
	Mallard duck	/	/	/	/
	Zebra finch	/	/	/	/
	Crocodile	Sc 591	115997	116075	+
	Chinese turtle	/	/	/	/
	Green anole	Chr 2	102944912	102945025	-
	Xenopus	/	/	/	/
	Coelacanth	JH127430.1	896755	899064	+
	Spotted gar	/	/	/	/
RAB3D	Human	Chr 19	11432722	11450344	-
	Chicken	/	/	/	/
	Mallard duck	/	/	/	/
	Zebra finch	/	/	/	/
	Crocodile	Sc 1537	241087	300786	-
	Chinese turtle	JH209274.1	357935	362228	+
	Green anole	Chr 2	79253936	79262790	+
	Xenopus	GL173084.1	910189	926445	-
	Coelacanth	JH126759.1	964453	1008671	-
	Spotted gar	LG6	16626715	16633921	-
PALM3	Human	Chr 19	14165707	14168411	-
	Chicken	/	/	/	/
	Mallard duck	/	/	/	/
	Zebra finch	/	/	/	/
	Crocodile	/	/	/	/
	Chinese turtle	/	/	/	/
	Green anole	/	/	/	/
	Xenopus	/	/	/	/
	Coelacanth	/	/	/	/
	Spotted gar	LG6	16877502	16877948	+
NOTCH3	Human	Chr 19	15270445	15311792	-
	Chicken	/	/	/	/
	Mallard duck	/	/	/	/
	Zebra finch	/	/	/	/
	Crocodile	Sc 591	16797	45459	+
	Chinese turtle	/	/	/	/
	Green anole	Chr 2	103176143	103207872	-
	Xenopus	GL173421.1	93952	111410	+
	Coelacanth	JH126766.1	517	49766	-
	Spotted gar	LG6	13842719	13941735	-
EPHX3	Human	Chr 19	15337730	15343231	-
	Chicken	/	/	/	/
	Mallard duck	/	/	/	/
	Zebra finch	/	/	/	/
	Crocodile	Sc 14842	89490	90469	+
	Chinese turtle	JH207985.1	282663	286641	-
	Green anole	Chr 2	103295593	103301474	-
	Xenopus	GL173421.1	1278	12316	+
	Coelacanth	JH127844.1	163319	183971	-
	Spotted gar	LG6	13640273	13645310	-
WIZ	Human	Chr 19	15533507	15541994	-
	Chicken	Chr W_rand	30710	33941	+
	Mallard duck	Sc 1632	28960	31030	+
	Zebra finch	/	/	/	/
	Crocodile	Sc 22730	46532	82154	-
	Chinese turtle	JH207985.1	731861	782535	-
	Green anole	Chr 2	103498862	103526924	-
	Xenopus	GL172785.1	71022	93847	-
	Coelacanth	JH127430.1	814953	853069	+
	Spotted gar	LG6	13473283	13484160	+
LPAR2	Human	Chr 19	19738018	19738609	-
	Chicken	Chr Un_rand	30316361	30317397	-
	Mallard duck	Sc 608	59330	64185	+
	Zebra finch	/	/	/	/
	Crocodile	Sc 8018	170462	171079	+
	Chinese turtle	JH210672.1	7068	16742	-
	Green anole	GL343198.1	4088156	4103644	+
	Xenopus	GL173870.1	14254	34579	+
	Coelacanth	JH127844.1	26499	27239	-
	Spotted gar	LG6	13620236	13623868	-
